# Supplementary material for: Bedaquiline Resistance in Drug-Resistant Tuberculosis in South Africa: A Systematic Review and Meta-Analysis of Emerging Trends
Source: Antibiotics (Basel). 2026 Apr 10;15(4):385. doi: 10.3390/antibiotics15040385 (PMC13114208; doi:10.3390/antibiotics15040385)
Supplement: Supplementary file 1 [file antibiotics-15-00385-s001.zip]

Archive with 3 entries (3 files):
- Supplementary file S1 Search strategy.pdf
- Supplementary file S2 PRISMA_2020_checklist.pdf
- Supplementary table S1 GRADE.pdf
